# Supplementary material for: Characteristic Analysis of Ictalurus punctatus STING and Screening Validation of Interacting Proteins with Ictalurid herpesvirus 1
Source: Microorganisms. 2025 Jul 30;13(8):1780. doi: 10.3390/microorganisms13081780 (PMC12388441; doi:10.3390/microorganisms13081780)
Supplement: Supplementary file 1 [file microorganisms-13-01780-s001.zip]

Archive with 1 entries (1 files):
- microorganisms-3735106-SI.pdf
